# Supplementary material for: A new genus of sinogaleaspids (Galeaspida, stem-Gnathostomata) from the Silurian Period in Jiangxi, China
Source: PeerJ. 2020 May 15;8:e9008. doi: 10.7717/peerj.9008 (PMC7233274; doi:10.7717/peerj.9008)
Supplement: File S1 [file peerj-08-9008-s001.nex]

#NEXUS
[written Fri Nov 08 20:33:24 CST 2019 by Mesquite  version 3.51 (build 898) at LAPTOP-8VLJK7DM/192.168.43.179]

BEGIN TAXA;
	TITLE Taxa;
	DIMENSIONS NTAX=45;
	TAXLABELS
		Ateleaspis Anjiaspis Antiquisagittaspis Asiaspis Bannhuanaspis Changxingaspis Damaspis Dayongaspis Dongfangaspis Duyunolepis Gantarostraspis Geraspis Hanyangaspis Hunanaspis Kwangnanaspis Laxaspis Lopadaspis Lungmenshanaspis Macrothyraspis Meishanaspis Microhoplonaspis Nanpanaspis Pentathyraspis Polybranchiaspis Qingmenaspis Sanchaspis Sanqiaspis Shuyu R.xikengensis Sinogaleaspis Sinoszechuanaspis Wenshanaspis Wumengshanaspis Yunnanogaleaspis Zhaotongaspis Stephaspis Platyventaspis Nanningaspis Gumuaspis Nochelaspis Tridensaspis Pterogonaspis Eugaleaspis Dunyu R.shipanensis 
	;

END;


BEGIN CHARACTERS;
	TITLE  Character_Matrix;
	DIMENSIONS  NCHAR=59;
	FORMAT DATATYPE = STANDARD GAP = - MISSING = ? SYMBOLS = "  0 1 2 3 4";
	MATRIX
	Ateleaspis          00001??0???000??????00???????00??????01???0?0??000???01????
	Anjiaspis           1111020001000100000100??0????200000??0001001110000?00012011
	Antiquisagittaspis  111411?001002101100011000????1011010100021200001?0?01011???
	Asiaspis            111311?001011110000111100????10?011?10002020000110?0001????
	Bannhuanaspis       111211?0010010????0000??0????101100000012020000111?0001????
	Changxingaspis      111200?0100000????0000??0????0001000001???20001001000010000
	Damaspis            111211?0010010????0000??0????11110000001201000011110?01?101
	Dayongaspis         111101?010000100000000??0????00000000?1???20000000?0?011?00
	Dongfangaspis       111211?0010010????0000??0????11110000001202000012100001010?
	Duyunolepis         111211?0010110????1?00??0?????0??????0???????0012100001010?
	Gantarostraspis     111411?001102120000111010?????01101010002120000110?1001????
	Geraspis            111111?001001100001?00??0?????010110100000200?0010?0001110?
	Hanyangaspis        111010?0100020????0000??0????0000000001???20000?00?0?011?00
	Hunanaspis          111311?10101211?001011100?????0???????????????01?0?0001???0
	Kwangnanaspis       111111?001001100001?00??0????10?011?10????200?0010?0?01????
	Laxaspis            111211?0010010????0000??0????11110000001201000011110?01?101
	Lopadaspis          111211?0010010????1?00??0????10110101001202000012100001????
	Lungmenshanaspis    111311?101011110001?111010000?0???????????????0110?000110??
	Macrothyraspis      111311?101012110101?11101111110???1??0002020000110?000111??
	Meishanaspis        1111020002001100000100??0????10000001?0000??010000?00010000
	Microhoplonaspis    111211?0010010????0000??10000?0??????0???????0011100001????
	Nanpanaspis         111311?001011111101?11100????10101101000202000011100?01????
	Pentathyraspis      111211?0010110????0010??1000010?0?101100202000011100001????
	Polybranchiaspis    111211?0010010????0000??0????111000000012010000111000011101
	Qingmenaspis        111311?001010110001?111011110?0???????????????01?0?000101??
	Sanchaspis          111411?001001101100011000????101101010012120000110?0101?1?1
	Sanqiaspis          111411?001002120001?11000????10?011??0002020000110?1001????
	Shuyu               1111120002001100000100??0????10100001?00002?010000?00010000
	R.xikengensis       1111120002001100000100??0????201010011002001110000?00002010
	Sinogaleaspis       1111120001101100000100??0????201000011002001110000?00012100
	Sinoszechuanaspis   111311?101012110111?111011111?0?0110100020200001?0?0001???1
	Wenshanaspis        111411?001002100010000??0????201101000002120000120?0001100?
	Wumengshanaspis     111411?001?02120000111110?????0???????????????0110?1001010?
	Yunnanogaleaspis    1111120001001100000000??0????101011111001001110000?00010100
	Zhaotongaspis       111411?001002101110100??0????101101010002?20000120?0001????
	Stephaspis          111301?001011110101?1110100001???01?00002020000??0?00011???
	Platyventaspis      11140???01???0????1011000???????????????????????0100?11????
	Nanningaspis        11141???01???0????1011000????????????????????????100?11????
	Gumuaspis           111411?0010010????0011000????1010010?00020200001?10000100??
	Nochelaspis         1111121001001100000000??0????10101111?001001110000?00010100
	Tridensaspis        111112100110111000??11100????10??????100?001110000?00010?00
	Pterogonaspis       1111120001101110000011100????101011111001001110000?00010100
	Eugaleaspis         1111121001101100001?00??0????101011111001001110000?00010110
	Dunyu               1111121001201200001?00??0????101011111001001110000?00010110
	R.shipanensis       1111120002001100000100??0????????????????????10000?0000?0??

;

END;
BEGIN ASSUMPTIONS;
	TYPESET * UNTITLED   =  unord:  1- 59;

END;

BEGIN MESQUITECHARMODELS;
	ProbModelSet * UNTITLED   =  'Mk1 (est.)':  1- 59;
END;

Begin paup;
log start file = platyventaspis.log replace;
set autoclose = yes;
pset opt = deltran mstaxa = variable;
outgroup 'Ateleaspis';
set maxtrees = 1000 increase = auto autoclose = no torder = right tcompress = no taxlabels = full storebrlens = yes storetreewts = yes outroot = polytomy;
hsearch addseq = random nreps = 1000;
savetrees file = subset2a.tre replace;
contree / treefile = subset2acon.tre majrule = yes replace;
describetree 10 / apolist = yes chglist = yes;
Quit;

END;
Begin MESQUITE;
		MESQUITESCRIPTVERSION 2;
		TITLE AUTO;
		tell ProjectCoordinator;
		timeSaved 1573216404622;
		getEmployee #mesquite.minimal.ManageTaxa.ManageTaxa;
		tell It;
			setID 0 6689190997588810162;
			tell It;
				setDefaultOrder  21 0 1 2 3 4 5 6 7 8 10 11 13 14 15 16 17 18 19 20 22 23 25 26 28 29 30 31 32 33 34 35 36 44 38 39 40 41 12 45 46 47 49 52 53;
				attachments ;
			endTell;
		endTell;
		getEmployee #mesquite.charMatrices.ManageCharacters.ManageCharacters;
		tell It;
			setID 0 687957669902997440;
			tell It;
				setDefaultOrder  0 1 2 3 4 5 6 7 8 9 10 11 12 13 14 15 16 17 18 19 20 21 22 23 24 25 26 27 28 29 30 31 32 33 34 35 36 37 38 39 40 41 42 43 44 45 46 47 48 49 50 51 52 57 53 54 63 64 59;
				attachments ;
			endTell;
			mqVersion 351;
			checksumv 0 3 643807585 null  getNumChars 59 numChars 59 getNumTaxa 45 numTaxa 45   short true   bits 31   states 31   sumSquaresStatesOnly 8793.0 sumSquares 8793.0 longCompressibleToShort false usingShortMatrix true   NumFiles 1 NumMatrices 1;
			mqVersion;
		endTell;
		getWindow;
		tell It;
			suppress;
			setResourcesState false false 100;
			setPopoutState 300;
			setExplanationSize 0;
			setAnnotationSize 0;
			setFontIncAnnot 0;
			setFontIncExp 0;
			setSize 1920 940;
			setLocation -9 -9;
			setFont SanSerif;
			setFontSize 10;
			getToolPalette;
			tell It;
			endTell;
			desuppress;
		endTell;
		getEmployee  #mesquite.charMatrices.BasicDataWindowCoord.BasicDataWindowCoord;
		tell It;
			showDataWindow #687957669902997440 #mesquite.charMatrices.BasicDataWindowMaker.BasicDataWindowMaker;
			tell It;
				getWindow;
				tell It;
					setExplanationSize 30;
					setAnnotationSize 20;
					setFontIncAnnot 0;
					setFontIncExp 0;
					setSize 1820 868;
					setLocation -9 -9;
					setFont SanSerif;
					setFontSize 10;
					getToolPalette;
					tell It;
						setTool mesquite.charMatrices.BasicDataWindowMaker.BasicDataWindow.ibeam;
					endTell;
					setActive;
					setTool mesquite.charMatrices.BasicDataWindowMaker.BasicDataWindow.ibeam;
					colorCells  #mesquite.charMatrices.NoColor.NoColor;
					colorRowNames  #mesquite.charMatrices.TaxonGroupColor.TaxonGroupColor;
					colorColumnNames  #mesquite.charMatrices.CharGroupColor.CharGroupColor;
					colorText  #mesquite.charMatrices.NoColor.NoColor;
					setBackground White;
					toggleShowNames on;
					toggleShowTaxonNames on;
					toggleTight off;
					toggleThinRows off;
					toggleShowChanges on;
					toggleSeparateLines off;
					toggleShowStates on;
					toggleAutoWCharNames on;
					toggleAutoTaxonNames off;
					toggleShowDefaultCharNames off;
					toggleConstrainCW on;
					toggleBirdsEye off;
					toggleShowPaleGrid off;
					toggleShowPaleCellColors off;
					toggleShowPaleExcluded off;
					togglePaleInapplicable on;
					toggleShowBoldCellText off;
					toggleAllowAutosize on;
					toggleColorsPanel off;
					toggleDiagonal on;
					setDiagonalHeight 80;
					toggleLinkedScrolling on;
					toggleScrollLinkedTables off;
				endTell;
				showWindow;
				getWindow;
				tell It;
					forceAutosize;
				endTell;
				getEmployee #mesquite.charMatrices.AlterData.AlterData;
				tell It;
					toggleBySubmenus off;
				endTell;
				getEmployee #mesquite.charMatrices.ColorByState.ColorByState;
				tell It;
					setStateLimit 9;
					toggleUniformMaximum on;
				endTell;
				getEmployee #mesquite.charMatrices.ColorCells.ColorCells;
				tell It;
					setColor Red;
					removeColor off;
				endTell;
				getEmployee #mesquite.categ.StateNamesStrip.StateNamesStrip;
				tell It;
					showStrip off;
				endTell;
				getEmployee #mesquite.charMatrices.AnnotPanel.AnnotPanel;
				tell It;
					togglePanel off;
				endTell;
				getEmployee #mesquite.charMatrices.CharReferenceStrip.CharReferenceStrip;
				tell It;
					showStrip off;
				endTell;
				getEmployee #mesquite.charMatrices.QuickKeySelector.QuickKeySelector;
				tell It;
					autotabOff;
				endTell;
				getEmployee #mesquite.charMatrices.SelSummaryStrip.SelSummaryStrip;
				tell It;
					showStrip off;
				endTell;
				getEmployee #mesquite.categ.SmallStateNamesEditor.SmallStateNamesEditor;
				tell It;
					panelOpen true;
				endTell;
			endTell;
		endTell;
		endTell;
end;
