# Supplementary material for: A new genus of sinogaleaspids (Galeaspida, stem-Gnathostomata) from the Silurian Period in Jiangxi, China
Source: PeerJ. 2020 May 15;8:e9008. doi: 10.7717/peerj.9008 (PMC7233274; doi:10.7717/peerj.9008)
Supplement: Supplemental Information 1 [file peerj-08-9008-s003.txt]

P A U P *
Version 4.0a (build 166) for 32-bit Microsoft Windows (built on Sep  1 2019 at 18:49:48)
Sat Nov 09 09:40:26 2019


paup> DescribeTrees;

Tree description:

  Unrooted tree(s) rooted using outgroup method
  Optimality criterion = parsimony
    Character-status summary:
      Of 59 total characters:
        All characters are of type 'unord'
        All characters have equal weight
        4 characters are parsimony-uninformative
        Number of parsimony-informative characters = 55
    Gaps are treated as "missing"
    Character-state optimization: Delayed transformation (DELTRAN)

Tree 1 (rooted using user-specified outgroup)

Branch lengths and linkages for tree #1 (unrooted)

                                     Assigned       Minimum       Maximum
                    Connected          branch      possible      possible
   Node              to node           length        length        length
-------------------------------------------------------------------------
Ateleaspis (1)*         88                  4             4             4
    87                  88                  0             0             2
    86                  87                  3             2             4
    85                  86                  7             7             9
    56                  85                  3             3             7
    54                  56                  4             2             7
    48                  54                  4             2             4
    47                  48                  1             1             2
Anjiaspis (2)           47                  6             5             6
    46                  47                  2             2             4
R.xikengensis (29)      46                  1             0             2
R.shipanensis (45)      46                  0             0             0
Sinogaleaspis (30)      48                  2             1             3
    53                  54                  5             3             7
Yunnanogaleaspis (34)   53                  0             0             0
    52                  53                  1             1             2
Nochelaspis (40)        52                  0             0             0
    51                  52                  1             1             2
    49                  51                  4             3             4
Tridensaspis (41)       49                  0             0             0
Pterogonaspis (42)      49                  1             1             1
    50                  51                  2             2             2
Eugaleaspis (43)        50                  0             0             0
Dunyu (44)              50                  2             2             2
    55                  56                  2             1             4
Meishanaspis (20)       55                  2             2             2
Shuyu (28)              55                  0             0             0
    84                  85                  2             2             5
    82                  84                  4             2             5
    70                  82                  3             3             3
    68                  70                  3             2             3
    57                  68                  3             3             3
Antiquisagittasp (3)    57                  0             0             0
Sanchaspis (26)         57                  2             2             2
    67                  68                  1             1             3
    65                  67                  4             4             4
    64                  65                  4             4             5
    59                  64                  1             1             2
Asiaspis (4)            59                  2             1             2
    58                  59                  1             1             1
Nanpanaspis (22)        58                  2             2             2
Stephaspis (36)         58                  4             4             4
    63                  64                  1             1             2
Hunanaspis (14)         63                  1             1             2
    62                  63                  1             1             1
Lungmenshanaspis (18)   62                  2             2             2
    61                  62                  3             3             3
    60                  61                  2             2             2
Macrothyraspis (19)     60                  0             0             0
Sinoszechuanaspi (31)   60                  1             1             1
Qingmenaspis (25)       61                  3             3             3
Sanqiaspis (27)         65                  1             0             1
    66                  67                  3             1             5
Gantarostraspis (11)    66                  1             0             1
Wumengshanaspis (33)    66                  2             1             2
    69                  70                  2             2             3
Wenshanaspis (32)       69                  2             2             3
Zhaotongaspis (35)      69                  3             3             3
    81                  82                  3             3             3
    78                  81                  1             1             2
    76                  78                  3             2             3
    74                  76                  2             2             2
Bannhuanaspis (5)       74                  0             0             0
    73                  74                  1             1             1
    72                  73                  1             1             2
    71                  72                  1             1             1
Damaspis (7)            71                  0             0             0
Laxaspis (16)           71                  0             0             0
Polybranchiaspis (24)   72                  2             1             2
Dongfangaspis (9)       73                  1             1             1
    75                  76                  2             2             2
Duyunolepis (10)        75                  1             1             1
Lopadaspis (17)         75                  0             0             0
    77                  78                  1             1             1
Microhoplonaspis (21)   77                  0             0             0
Pentathyraspis (23)     77                  3             3             3
    80                  81                  2             2             4
    79                  80                  2             2             3
Platyventaspis (37)     79                  2             1             2
Nanningaspis (38)       79                  0             0             0
Gumuaspis (39)          80                  0             0             1
    83                  84                  2             2             4
Geraspis (12)           83                  1             0             2
Kwangnanaspis (15)      83                  0             0             0
Dayongaspis (8)         86                  1             0             1
Changxingaspis (6)      87                  6             4             7
Hanyangaspis (13)       88                  1             1             1
-------------------------------------------------------------------------
Sum                                       160

Possible character-state assignments to internal nodes:

                             1         2         3         4         5        5
Node                12345678901234567890123456789012345678901234567890123456789
-------------------------------------------------------------------------------
46                  11111200020011000001000000000201000011001001110000000002010
                                          1          1      2
47                  11111200010011000001000000000201000011001001110000000012010
                                          1                 2
48                  11111200010011000001000000000201000011001001110000000012000
                                          1                 2               1
49                  11111210011011100000111000000101011111001001110000000010100
50                  11111210011011000010000000000101011111001001110000000010110
                                          1
51                  11111210011011000000000000000101011111001001110000000010100
                                          1
52                  11111210010011000000000000000101011111001001110000000010100
                                          1
53                  11111200010011000000000000000101011111001001110000000010100
                                          1
54                  11111200010011000000000000000101000011000001110000000010000
                                       1  1                 1               1
                                                            2
55                  11111200020011000001000000000101000010000020010000000010000
                                          1              1     1
56                  11111200010011000000000000000101000010000020010000000010000
                                       1  1              1  2  1            1
57                  11141100010021011000110000000101101010002120000110001011101
58                  11131100010111101010111000000101011010002020000110000011101
                                       1
59                  11131100010111100010111000000101011010002020000110000011101
                                       1
60                  11131101010121101010111011111101011010002020000110000011101
                                       1
61                  11131101010121100010111011110101011010002020000110000011101
                                       1
62                  11131101010121100010111010000101011010002020000110000011101
                                       1
63                  11131101010121100010111000000101011010002020000110000011101
                                       1
64                  11131100010121100010111000000101011010002020000110000011101
                                       1
65                  11141100010021200010110000000101011010002020000110000011101
                                       1                               1
66                  11141100010021200001110100000101101010002120000110010010101
                              1                                            1
67                  11141100010021200000110000000101101010002120000110000011101
                                       1                               1
68                  11141100010021000000110000000101101010002120000110000011101
69                  11141100010021000100000000000101101010002120000120000011001
                                                                            1
70                  11141100010021000000000000000101101010002120000110000011001
                                                                            1
71                  11121100010010000000000000000111100000012010000111100010101
                                                                           1
72                  11121100010010000000000000000111100000012010000111000010101
                                                                           1
73                  11121100010010000000000000000111100000012020000111000010101
74                  11121100010010000000000000000101100000012020000111000010101
75                  11121100010010000010000000000101101010012020000121000010101
76                  11121100010010000000000000000101101010012020000111000010101
77                  11121100010010000000000010000101001010002020000111000010001
                                                                            1
78                  11121100010010000000000000000101001010002020000111000010001
                                                                            1
79                  11141100010010000010110000000101001010002020000101000110001
                                                                    1       1
80                  11141100010010000000110000000101001010002020000101000010001
                                                                    1       1
81                  11141100010010000000000000000101001010002020000111000010001
                                                                            1
82                  11141100010011000000000000000101001010002020000110000011001
                                                                            1
83                  11111100010011000010000000000101011010000020000010000011000
                                          1                 2               1 1
84                  11111100010011000000000000000101001010000020000010000011000
                                          1                 2               1 1
85                  11111100010011000000000000000101000010000020000000000011000
                                          1                 2               1
86                  11110100100001000000000000000000000000100020000000000011000
                        1                 1                 2               1
87                  11100000100000000000000000000000000000100020000000000011000
                       11                 1                 2               1
                       2
88                  11101000100000000000000000000000000000100020000000000011000
                                          1                 2               1

Data matrix and reconstructed states for internal nodes:

                             1         2         3         4         5        5
Taxon/Node          12345678901234567890123456789012345678901234567890123456789
-------------------------------------------------------------------------------
Ateleaspis          00001??0???000??????00???????00??????01???0?0??000???01????
Anjiaspis           1111020001000100000100??0????200000??0001001110000?00012011
Antiquisagittaspis  111411?001002101100011000????1011010100021200001?0?01011???
Asiaspis            111311?001011110000111100????10?011?10002020000110?0001????
Bannhuanaspis       111211?0010010????0000??0????101100000012020000111?0001????
Changxingaspis      111200?0100000????0000??0????0001000001???20001001000010000
Damaspis            111211?0010010????0000??0????11110000001201000011110?01?101
Dayongaspis         111101?010000100000000??0????00000000?1???20000000?0?011?00
Dongfangaspis       111211?0010010????0000??0????11110000001202000012100001010?
Duyunolepis         111211?0010110????1?00??0?????0??????0???????0012100001010?
Gantarostraspis     111411?001102120000111010?????01101010002120000110?1001????
Geraspis            111111?001001100001?00??0?????010110100000200?0010?0001110?
Hanyangaspis        111010?0100020????0000??0????0000000001???20000?00?0?011?00
Hunanaspis          111311?10101211?001011100?????0???????????????01?0?0001???0
Kwangnanaspis       111111?001001100001?00??0????10?011?10????200?0010?0?01????
Laxaspis            111211?0010010????0000??0????11110000001201000011110?01?101
Lopadaspis          111211?0010010????1?00??0????10110101001202000012100001????
Lungmenshanaspis    111311?101011110001?111010000?0???????????????0110?000110??
Macrothyraspis      111311?101012110101?11101111110???1??0002020000110?000111??
Meishanaspis        1111020002001100000100??0????10000001?0000??010000?00010000
Microhoplonaspis    111211?0010010????0000??10000?0??????0???????0011100001????
Nanpanaspis         111311?001011111101?11100????10101101000202000011100?01????
Pentathyraspis      111211?0010110????0010??1000010?0?101100202000011100001????
Polybranchiaspis    111211?0010010????0000??0????111000000012010000111000011101
Qingmenaspis        111311?001010110001?111011110?0???????????????01?0?000101??
Sanchaspis          111411?001001101100011000????101101010012120000110?0101?1?1
Sanqiaspis          111411?001002120001?11000????10?011??0002020000110?1001????
Shuyu               1111120002001100000100??0????10100001?00002?010000?00010000
R.xikengensis       1111120002001100000100??0????201010011002001110000?00002010
Sinogaleaspis       1111120001101100000100??0????201000011002001110000?00012100
Sinoszechuanaspis   111311?101012110111?111011111?0?0110100020200001?0?0001???1
Wenshanaspis        111411?001002100010000??0????201101000002120000120?0001100?
Wumengshanaspis     111411?001?02120000111110?????0???????????????0110?1001010?
Yunnanogaleaspis    1111120001001100000000??0????101011111001001110000?00010100
Zhaotongaspis       111411?001002101110100??0????101101010002?20000120?0001????
Stephaspis          111301?001011110101?1110100001???01?00002020000??0?00011???
Platyventaspis      11140???01???0????1011000???????????????????????0100?11????
Nanningaspis        11141???01???0????1011000????????????????????????100?11????
Gumuaspis           111411?0010010????0011000????1010010?00020200001?10000100??
Nochelaspis         1111121001001100000000??0????10101111?001001110000?00010100
Tridensaspis        111112100110111000??11100????10??????100?001110000?00010?00
Pterogonaspis       1111120001101110000011100????101011111001001110000?00010100
Eugaleaspis         1111121001101100001?00??0????101011111001001110000?00010110
Dunyu               1111121001201200001?00??0????101011111001001110000?00010110
R.shipanensis       1111120002001100000100??0????????????????????10000?0000?0??
46                  11111200020011000001000000000201000011002001110000000002010
47                  11111200010011000001000000000201000011002001110000000012010
48                  11111200010011000001000000000201000011002001110000000012000
49                  11111210011011100000111000000101011111001001110000000010100
50                  11111210011011000010000000000101011111001001110000000010110
51                  11111210011011000000000000000101011111001001110000000010100
52                  11111210010011000000000000000101011111001001110000000010100
53                  11111200010011000000000000000101011111001001110000000010100
54                  11111200010011000000000000000101000011000001110000000010000
55                  11111200020011000001000000000101000010000020010000000010000
56                  11111200010011000000000000000101000010000020010000000010000
57                  11141100010021011000110000000101101010002120000110001011101
58                  11131100010111101010111000000101011010002020000110000011101
59                  11131100010111100010111000000101011010002020000110000011101
60                  11131101010121101010111011111101011010002020000110000011101
61                  11131101010121100010111011110101011010002020000110000011101
62                  11131101010121100010111010000101011010002020000110000011101
63                  11131101010121100010111000000101011010002020000110000011101
64                  11131100010121100010111000000101011010002020000110000011101
65                  11141100010021200010110000000101011010002020000110000011101
66                  11141100010021200001110100000101101010002120000110010011101
67                  11141100010021200000110000000101101010002120000110000011101
68                  11141100010021000000110000000101101010002120000110000011101
69                  11141100010021000100000000000101101010002120000120000011001
70                  11141100010021000000000000000101101010002120000110000011001
71                  11121100010010000000000000000111100000012010000111100010101
72                  11121100010010000000000000000111100000012010000111000010101
73                  11121100010010000000000000000111100000012020000111000010101
74                  11121100010010000000000000000101100000012020000111000010101
75                  11121100010010000010000000000101101010012020000121000010101
76                  11121100010010000000000000000101101010012020000111000010101
77                  11121100010010000000000010000101001010002020000111000010001
78                  11121100010010000000000000000101001010002020000111000010001
79                  11141100010010000010110000000101001010002020000111000110001
80                  11141100010010000000110000000101001010002020000111000010001
81                  11141100010010000000000000000101001010002020000111000010001
82                  11141100010011000000000000000101001010002020000110000011001
83                  11111100010011000010000000000101011010000020000010000011000
84                  11111100010011000000000000000101001010000020000010000011000
85                  11111100010011000000000000000101000010000020000000000011000
86                  11111100100001000000000000000000000000100020000000000011000
87                  11101000100000000000000000000000000000100020000000000011000
88                  11101000100000000000000000000000000000100020000000000011000

Tree length = 160
Consistency index (CI) = 0.4562
Homoplasy index (HI) = 0.5437
CI excluding uninformative characters = 0.4423
HI excluding uninformative characters = 0.5577
Retention index (RI) = 0.7825
Rescaled consistency index (RC) = 0.3570
f value = 3866
f-ratio = 0.3265
   (multistate unordered and stepmatrix characters excluded from f-value calculations)

/-------------------------------------------------------------------------------------------- Ateleaspis
|
|     /-------------------------------------------------------------------------------------- Hanyangaspis
|     |
|     |     /-------------------------------------------------------------------------------- Changxingaspis
|     |     |
\----88     |    /--------------------------------------------------------------------------- Dayongaspis
      |     |    |
      |     |    |                                                                    /------ Meishanaspis
      |     |    |                                        /--------------------------55
      |     |    |                                        |                           \------ Shuyu
      \----87    |                                        |
            |    |                                        |                /----------------- Sinogaleaspis
            |    |                                        |                |
            |    |     /---------------------------------56    /----------48     /----------- Anjiaspis
            |    |     |                                  |    |           |     |
            |    |     |                                  |    |           \----47    /------ R.xikengensis
            \---86     |                                  |    |                 \---46
                 |     |                                  \---54                      \------ R.shipanensis
                 |     |                                       |
                 |     |                                       |     /----------------------- Yunnanogaleaspis
                 |     |                                       |     |
                 |     |                                       \----53     /----------------- Nochelaspis
                 |     |                                             |     |
                 |     |                                             |     |          /------ Tridensaspis
                 |     |                                             \----52     /---49
                 |     |                                                   |     |    \------ Pterogonaspis
                 |     |                                                   \----51
                 \----85                                                         |    /------ Eugaleaspis
                       |                                                         \---50
                       |                                                              \------ Dunyu
                       |
                       |                                                              /------ Geraspis
                       |     /-------------------------------------------------------83
                       |     |                                                        \------ Kwangnanaspis
                       |     |
                       |     |                                                   /----------- Gumuaspis
                       |     |                                                   |
                       |     |                      /---------------------------80    /------ Platyventaspis
                       |     |                      |                            \---79
                       |     |                      |                                 \------ Nanningaspis
                       |     |                      |
                       |     |     /---------------81                                 /------ Microhoplonaspis
                       \----84     |                |     /--------------------------77
                             |     |                |     |                           \------ Pentathyraspis
                             |     |                |     |
                             |     |                \----78                           /------ Duyunolepis
                             |     |                      |    /---------------------75
                             |     |                      |    |                      \------ Lopadaspis
                             |     |                      \---76
                             |     |                           |     /----------------------- Bannhuanaspis
                             |     |                           |     |
                             |     |                           \----74     /----------------- Dongfangaspis
                             \----82                                 |     |
                                   |                                 \----73     /----------- Polybranchiaspis
                                   |                                       |     |
                                   |                                       \----72    /------ Damaspis
                                   |                                             \---71
                                   |                                                  \------ Laxaspis
                                   |
                                   |                                                  /------ Wenshanaspis
                                   |    /--------------------------------------------69
                                   |    |                                             \------ Zhaotongaspis
                                   |    |
                                   |    |                                             /------ Antiquisagittaspis
                                   \---70     /--------------------------------------57
                                        |     |                                       \------ Sanchaspis
                                        |     |
                                        |     |                                       /------ Gantarostraspis
                                        \----68     /--------------------------------66
                                              |     |                                 \------ Wumengshanaspis
                                              |     |
                                              \----67     /---------------------------------- Sanqiaspis
                                                    |     |
                                                    |     |                      /----------- Asiaspis
                                                    \----65                      |
                                                          |    /----------------59    /------ Nanpanaspis
                                                          |    |                 \---58
                                                          |    |                      \------ Stephaspis
                                                          \---64
                                                               |     /----------------------- Hunanaspis
                                                               |     |
                                                               \----63     /----------------- Lungmenshanaspis
                                                                     |     |
                                                                     \----62     /----------- Qingmenaspis
                                                                           |     |
                                                                           \----61    /------ Macrothyraspis
                                                                                 \---60
                                                                                      \------ Sinoszechuanaspis

Character change lists:

Character    CI  Steps            Changes
------------------------------------------------------------
1         1.000      1    Ateleas 0 <=> 1 node_88
2         1.000      1    Ateleas 0 <=> 1 node_88
3         1.000      1    Ateleas 0 <=> 1 node_88
4         0.800      1    node_87 0 --> 1 node_86
                     1    node_84 1 ==> 4 node_82
                     1    node_65 4 ==> 3 node_64
                     1    node_81 4 ==> 2 node_78
                     1    node_87 0 --> 2 Changxingaspis
5         0.167      1    node_47 1 ==> 0 Anjiaspis
                     1    node_55 1 ==> 0 Meishanaspis
                     1    node_58 1 ==> 0 Stephaspis
                     1    node_79 1 ==> 0 Platyventaspis
                     1    node_86 1 --> 0 Dayongaspis
                     1    node_87 1 --> 0 Changxingaspis
6         1.000      1    node_87 0 ==> 1 node_86
                     1    node_85 1 ==> 2 node_56
7         0.500      1    node_53 0 ==> 1 node_52
                     1    node_49 1 ==> 0 Pterogonaspis
8         0.500      1    node_64 0 ==> 1 node_63
                     1    node_61 1 ==> 0 Qingmenaspis
9         1.000      1    node_86 1 ==> 0 node_85
10        0.667      1    node_86 0 ==> 1 node_85
                     1    node_47 1 ==> 2 node_46
                     1    node_56 1 ==> 2 node_55
11        0.500      1    node_48 0 ==> 1 Sinogaleaspis
                     1    node_52 0 ==> 1 node_51
                     1    node_50 1 ==> 2 Dunyu
                     1    node_66 0 --> 1 Gantarostraspis
12        0.333      1    node_65 0 ==> 1 node_64
                     1    node_75 0 ==> 1 Duyunolepis
                     1    node_77 0 ==> 1 Pentathyraspis
13        0.250      1    node_86 0 ==> 1 node_85
                     1    node_47 1 ==> 0 Anjiaspis
                     1    node_82 1 ==> 2 node_70
                     1    node_57 2 ==> 1 Sanchaspis
                     1    node_64 2 ==> 1 node_59
                     1    node_62 2 ==> 1 Lungmenshanaspis
                     1    node_61 2 ==> 0 Qingmenaspis
                     1    node_88 0 ==> 2 Hanyangaspis
14        0.667      1    node_87 0 ==> 1 node_86
                     1    node_50 1 ==> 2 Dunyu
                     1    node_82 1 ==> 0 node_81
15        0.667      1    node_51 0 ==> 1 node_49
                     1    node_68 0 ==> 2 node_67
                     1    node_65 2 ==> 1 node_64
16        0.333      1    node_68 0 ==> 1 node_57
                     1    node_58 0 ==> 1 Nanpanaspis
                     1    node_69 0 ==> 1 Zhaotongaspis
17        0.250      1    node_68 0 ==> 1 node_57
                     1    node_59 0 ==> 1 node_58
                     1    node_61 0 ==> 1 node_60
                     1    node_69 0 ==> 1 Zhaotongaspis
18        0.500      1    node_60 0 ==> 1 Sinoszechuanaspis
                     1    node_70 0 ==> 1 node_69
19        0.167      1    node_51 0 ==> 1 node_50
                     1    node_67 0 ==> 1 node_65
                     1    node_59 1 ==> 0 Asiaspis
                     1    node_76 0 ==> 1 node_75
                     1    node_80 0 ==> 1 node_79
                     1    node_84 0 ==> 1 node_83
20        0.200      1    node_54 0 --> 1 node_48
                     1    node_56 0 --> 1 node_55
                     1    node_59 0 --> 1 Asiaspis
                     1    node_67 0 --> 1 node_66
                     1    node_69 0 ==> 1 Zhaotongaspis
21        0.250      1    node_51 0 ==> 1 node_49
                     1    node_70 0 ==> 1 node_68
                     1    node_77 0 ==> 1 Pentathyraspis
                     1    node_81 0 ==> 1 node_80
22        0.333      1    node_51 0 ==> 1 node_49
                     1    node_70 0 ==> 1 node_68
                     1    node_81 0 ==> 1 node_80
23        0.333      1    node_51 0 --> 1 node_49
                     1    node_65 0 ==> 1 node_64
                     1    node_66 0 ==> 1 Wumengshanaspis
24        1.000      1    node_67 0 ==> 1 node_66
25        0.333      1    node_58 0 ==> 1 Stephaspis
                     1    node_63 0 ==> 1 node_62
                     1    node_78 0 ==> 1 node_77
26        1.000      1    node_62 0 ==> 1 node_61
27        1.000      1    node_62 0 ==> 1 node_61
28        1.000      1    node_62 0 ==> 1 node_61
29        1.000      1    node_61 0 ==> 1 node_60
30        0.667      1    node_86 0 ==> 1 node_85
                     1    node_54 1 ==> 2 node_48
                     1    node_69 1 ==> 2 Wenshanaspis
31        1.000      1    node_74 0 ==> 1 node_73
32        0.333      1    node_86 0 ==> 1 node_85
                     1    node_47 1 ==> 0 Anjiaspis
                     1    node_55 1 ==> 0 Meishanaspis
33        0.200      1    node_82 0 ==> 1 node_70
                     1    node_67 1 ==> 0 node_65
                     1    node_78 0 ==> 1 node_76
                     1    node_72 1 ==> 0 Polybranchiaspis
                     1    node_87 0 ==> 1 Changxingaspis
34        0.200      1    node_46 0 --> 1 R.xikengensis
                     1    node_54 0 ==> 1 node_53
                     1    node_67 0 ==> 1 node_65
                     1    node_58 1 ==> 0 Stephaspis
                     1    node_84 0 ==> 1 node_83
35        0.333      1    node_54 0 ==> 1 node_53
                     1    node_85 0 ==> 1 node_84
                     1    node_76 1 ==> 0 node_74
36        1.000      1    node_54 0 ==> 1 node_53
37        0.250      1    node_86 0 ==> 1 node_85
                     1    node_58 1 ==> 0 Stephaspis
                     1    node_69 1 ==> 0 Wenshanaspis
                     1    node_76 1 ==> 0 node_74
38        0.333      1    node_56 0 --> 1 node_54
                     1    node_47 1 ==> 0 Anjiaspis
                     1    node_77 0 ==> 1 Pentathyraspis
39        1.000      1    node_86 1 ==> 0 node_85
40        0.500      1    node_57 0 ==> 1 Sanchaspis
                     1    node_78 0 ==> 1 node_76
41        0.500      1    node_54 0 --> 2 node_48
                     1    node_47 2 --> 1 Anjiaspis
                     1    node_54 0 --> 1 node_53
                     1    node_84 0 --> 2 node_82
42        0.500      1    node_82 0 ==> 1 node_70
                     1    node_67 1 ==> 0 node_65
43        0.667      1    Ateleas 0 <=> 2 node_88
                     1    node_56 2 ==> 0 node_54
                     1    node_73 2 ==> 1 node_72
44        1.000      1    node_56 0 --> 1 node_54
45        1.000      1    node_56 0 ==> 1 node_54
46        1.000      1    node_85 0 ==> 1 node_56
47        1.000      1    node_87 0 ==> 1 Changxingaspis
48        1.000      1    node_84 0 ==> 1 node_82
49        0.400      1    node_85 0 ==> 1 node_84
                     1    node_70 1 ==> 2 node_69
                     1    node_73 1 ==> 2 Dongfangaspis
                     1    node_76 1 ==> 2 node_75
                     1    node_79 1 --> 0 Platyventaspis
50        0.333      1    node_58 0 ==> 1 Nanpanaspis
                     1    node_82 0 ==> 1 node_81
                     1    node_87 0 ==> 1 Changxingaspis
51        1.000      1    node_72 0 ==> 1 node_71
52        0.500      1    node_65 0 --> 1 Sanqiaspis
                     1    node_67 0 --> 1 node_66
53        1.000      1    node_68 0 ==> 1 node_57
54        1.000      1    node_80 0 ==> 1 node_79
55        1.000      1    node_47 1 ==> 0 node_46
56        0.286      1    node_85 1 ==> 0 node_56
                     1    node_54 0 ==> 2 node_48
                     1    node_61 1 ==> 0 Qingmenaspis
                     1    node_66 1 --> 0 Wumengshanaspis
                     1    node_82 1 ==> 0 node_81
                     1    node_72 0 --> 1 Polybranchiaspis
                     1    node_87 1 ==> 0 Changxingaspis
57        0.167      1    node_48 0 --> 1 Sinogaleaspis
                     1    node_54 0 --> 1 node_53
                     1    node_70 0 --> 1 node_68
                     1    node_62 1 ==> 0 Lungmenshanaspis
                     1    node_78 0 --> 1 node_76
                     1    node_83 0 --> 1 Geraspis
58        0.500      1    node_48 0 ==> 1 node_47
                     1    node_51 0 ==> 1 node_50
59        0.333      1    node_47 0 ==> 1 Anjiaspis
                     1    node_84 0 --> 1 node_82
                     1    node_63 1 ==> 0 Hunanaspis

Apomorphy lists:

      Branch                   Character  Steps      CI   Change
----------------------------------------------------------------
node_88 <-> Ateleaspis         1              1   1.000  1 <=> 0
                               2              1   1.000  1 <=> 0
                               3              1   1.000  1 <=> 0
                               43             1   0.667  2 <=> 0
node_87 --> node_86            4              1   0.800  0 --> 1
                               6              1   1.000  0 ==> 1
                               14             1   0.667  0 ==> 1
node_86 --> node_85            9              1   1.000  1 ==> 0
                               10             1   0.667  0 ==> 1
                               13             1   0.250  0 ==> 1
                               30             1   0.667  0 ==> 1
                               32             1   0.333  0 ==> 1
                               37             1   0.250  0 ==> 1
                               39             1   1.000  1 ==> 0
node_85 --> node_56            6              1   1.000  1 ==> 2
                               46             1   1.000  0 ==> 1
                               56             1   0.286  1 ==> 0
node_56 --> node_54            38             1   0.333  0 --> 1
                               43             1   0.667  2 ==> 0
                               44             1   1.000  0 --> 1
                               45             1   1.000  0 ==> 1
node_54 --> node_48            20             1   0.200  0 --> 1
                               30             1   0.667  1 ==> 2
                               41             1   0.500  0 --> 2
                               56             1   0.286  0 ==> 2
node_48 --> node_47            58             1   0.500  0 ==> 1
node_47 --> Anjiaspis          5              1   0.167  1 ==> 0
                               13             1   0.250  1 ==> 0
                               32             1   0.333  1 ==> 0
                               38             1   0.333  1 ==> 0
                               41             1   0.500  2 --> 1
                               59             1   0.333  0 ==> 1
node_47 --> node_46            10             1   0.667  1 ==> 2
                               55             1   1.000  1 ==> 0
node_46 --> R.xikengensis      34             1   0.200  0 --> 1
node_48 --> Sinogaleaspis      11             1   0.500  0 ==> 1
                               57             1   0.167  0 --> 1
node_54 --> node_53            34             1   0.200  0 ==> 1
                               35             1   0.333  0 ==> 1
                               36             1   1.000  0 ==> 1
                               41             1   0.500  0 --> 1
                               57             1   0.167  0 --> 1
node_53 --> node_52            7              1   0.500  0 ==> 1
node_52 --> node_51            11             1   0.500  0 ==> 1
node_51 --> node_49            15             1   0.667  0 ==> 1
                               21             1   0.250  0 ==> 1
                               22             1   0.333  0 ==> 1
                               23             1   0.333  0 --> 1
node_49 --> Pterogonaspis      7              1   0.500  1 ==> 0
node_51 --> node_50            19             1   0.167  0 ==> 1
                               58             1   0.500  0 ==> 1
node_50 --> Dunyu              11             1   0.500  1 ==> 2
                               14             1   0.667  1 ==> 2
node_56 --> node_55            10             1   0.667  1 ==> 2
                               20             1   0.200  0 --> 1
node_55 --> Meishanaspis       5              1   0.167  1 ==> 0
                               32             1   0.333  1 ==> 0
node_85 --> node_84            35             1   0.333  0 ==> 1
                               49             1   0.400  0 ==> 1
node_84 --> node_82            4              1   0.800  1 ==> 4
                               41             1   0.500  0 --> 2
                               48             1   1.000  0 ==> 1
                               59             1   0.333  0 --> 1
node_82 --> node_70            13             1   0.250  1 ==> 2
                               33             1   0.200  0 ==> 1
                               42             1   0.500  0 ==> 1
node_70 --> node_68            21             1   0.250  0 ==> 1
                               22             1   0.333  0 ==> 1
                               57             1   0.167  0 --> 1
node_68 --> node_57            16             1   0.333  0 ==> 1
                               17             1   0.250  0 ==> 1
                               53             1   1.000  0 ==> 1
node_57 --> Sanchaspis         13             1   0.250  2 ==> 1
                               40             1   0.500  0 ==> 1
node_68 --> node_67            15             1   0.667  0 ==> 2
node_67 --> node_65            19             1   0.167  0 ==> 1
                               33             1   0.200  1 ==> 0
                               34             1   0.200  0 ==> 1
                               42             1   0.500  1 ==> 0
node_65 --> node_64            4              1   0.800  4 ==> 3
                               12             1   0.333  0 ==> 1
                               15             1   0.667  2 ==> 1
                               23             1   0.333  0 ==> 1
node_64 --> node_59            13             1   0.250  2 ==> 1
node_59 --> Asiaspis           19             1   0.167  1 ==> 0
                               20             1   0.200  0 --> 1
node_59 --> node_58            17             1   0.250  0 ==> 1
node_58 --> Nanpanaspis        16             1   0.333  0 ==> 1
                               50             1   0.333  0 ==> 1
node_58 --> Stephaspis         5              1   0.167  1 ==> 0
                               25             1   0.333  0 ==> 1
                               34             1   0.200  1 ==> 0
                               37             1   0.250  1 ==> 0
node_64 --> node_63            8              1   0.500  0 ==> 1
node_63 --> Hunanaspis         59             1   0.333  1 ==> 0
node_63 --> node_62            25             1   0.333  0 ==> 1
node_62 --> Lungmenshanaspis   13             1   0.250  2 ==> 1
                               57             1   0.167  1 ==> 0
node_62 --> node_61            26             1   1.000  0 ==> 1
                               27             1   1.000  0 ==> 1
                               28             1   1.000  0 ==> 1
node_61 --> node_60            17             1   0.250  0 ==> 1
                               29             1   1.000  0 ==> 1
node_60 --> Sinoszechuanaspis  18             1   0.500  0 ==> 1
node_61 --> Qingmenaspis       8              1   0.500  1 ==> 0
                               13             1   0.250  2 ==> 0
                               56             1   0.286  1 ==> 0
node_65 --> Sanqiaspis         52             1   0.500  0 --> 1
node_67 --> node_66            20             1   0.200  0 --> 1
                               24             1   1.000  0 ==> 1
                               52             1   0.500  0 --> 1
node_66 --> Gantarostraspis    11             1   0.500  0 --> 1
node_66 --> Wumengshanaspis    23             1   0.333  0 ==> 1
                               56             1   0.286  1 --> 0
node_70 --> node_69            18             1   0.500  0 ==> 1
                               49             1   0.400  1 ==> 2
node_69 --> Wenshanaspis       30             1   0.667  1 ==> 2
                               37             1   0.250  1 ==> 0
node_69 --> Zhaotongaspis      16             1   0.333  0 ==> 1
                               17             1   0.250  0 ==> 1
                               20             1   0.200  0 ==> 1
node_82 --> node_81            14             1   0.667  1 ==> 0
                               50             1   0.333  0 ==> 1
                               56             1   0.286  1 ==> 0
node_81 --> node_78            4              1   0.800  4 ==> 2
node_78 --> node_76            33             1   0.200  0 ==> 1
                               40             1   0.500  0 ==> 1
                               57             1   0.167  0 --> 1
node_76 --> node_74            35             1   0.333  1 ==> 0
                               37             1   0.250  1 ==> 0
node_74 --> node_73            31             1   1.000  0 ==> 1
node_73 --> node_72            43             1   0.667  2 ==> 1
node_72 --> node_71            51             1   1.000  0 ==> 1
node_72 --> Polybranchiaspis   33             1   0.200  1 ==> 0
                               56             1   0.286  0 --> 1
node_73 --> Dongfangaspis      49             1   0.400  1 ==> 2
node_76 --> node_75            19             1   0.167  0 ==> 1
                               49             1   0.400  1 ==> 2
node_75 --> Duyunolepis        12             1   0.333  0 ==> 1
node_78 --> node_77            25             1   0.333  0 ==> 1
node_77 --> Pentathyraspis     12             1   0.333  0 ==> 1
                               21             1   0.250  0 ==> 1
                               38             1   0.333  0 ==> 1
node_81 --> node_80            21             1   0.250  0 ==> 1
                               22             1   0.333  0 ==> 1
node_80 --> node_79            19             1   0.167  0 ==> 1
                               54             1   1.000  0 ==> 1
node_79 --> Platyventaspis     5              1   0.167  1 ==> 0
                               49             1   0.400  1 --> 0
node_84 --> node_83            19             1   0.167  0 ==> 1
                               34             1   0.200  0 ==> 1
node_83 --> Geraspis           57             1   0.167  0 --> 1
node_86 --> Dayongaspis        5              1   0.167  1 --> 0
node_87 --> Changxingaspis     4              1   0.800  0 --> 2
                               5              1   0.167  1 --> 0
                               33             1   0.200  0 ==> 1
                               47             1   1.000  0 ==> 1
                               50             1   0.333  0 ==> 1
                               56             1   0.286  1 ==> 0
node_88 --> Hanyangaspis       13             1   0.250  0 ==> 2

Character diagnostics:

                    Min   Tree    Max                             G-
Character  Range  steps  steps  steps     CI    RI    RC    HI   fit
--------------------------------------------------------------------
1              1      1      1      1  1.000   0/0   0/0 0.000 1.000
2              1      1      1      1  1.000   0/0   0/0 0.000 1.000
3              1      1      1      1  1.000   0/0   0/0 0.000 1.000
4              4      4      5     30  0.800 0.962 0.769 0.200 0.750
5              1      1      6      6  0.167 0.000 0.000 0.833 0.375
6              2      2      2     14  1.000 1.000 1.000 0.000 1.000
7              1      1      2      4  0.500 0.667 0.333 0.500 0.750
8              1      1      2      4  0.500 0.667 0.333 0.500 0.750
9              1      1      1      3  1.000 1.000 1.000 0.000 1.000
10             2      2      3      7  0.667 0.800 0.533 0.333 0.750
11             2      2      4      6  0.500 0.500 0.250 0.500 0.600
12             1      1      3     10  0.333 0.778 0.259 0.667 0.600
13             2      2      8     15  0.250 0.538 0.135 0.750 0.333
14             2      2      3     16  0.667 0.929 0.619 0.333 0.750
15             2      2      3     13  0.667 0.909 0.606 0.333 0.750
16             1      1      3      4  0.333 0.333 0.111 0.667 0.600
17             1      1      4      7  0.250 0.500 0.125 0.750 0.500
18             1      1      2      3  0.500 0.500 0.250 0.500 0.750
19             1      1      6     16  0.167 0.667 0.111 0.833 0.375
20             1      1      5     10  0.200 0.556 0.111 0.800 0.429
21             1      1      4     19  0.250 0.833 0.208 0.750 0.500
22             1      1      3     18  0.333 0.882 0.294 0.667 0.600
23             1      1      3      7  0.333 0.667 0.222 0.667 0.600
24             1      1      1      2  1.000 1.000 1.000 0.000 1.000
25             1      1      3      7  0.333 0.667 0.222 0.667 0.600
26             1      1      1      3  1.000 1.000 1.000 0.000 1.000
27             1      1      1      3  1.000 1.000 1.000 0.000 1.000
28             1      1      1      3  1.000 1.000 1.000 0.000 1.000
29             1      1      1      2  1.000 1.000 1.000 0.000 1.000
30             2      2      3      8  0.667 0.833 0.556 0.333 0.750
31             1      1      1      4  1.000 1.000 1.000 0.000 1.000
32             1      1      3      5  0.333 0.500 0.167 0.667 0.600
33             1      1      5     11  0.200 0.600 0.120 0.800 0.429
34             1      1      5     12  0.200 0.636 0.127 0.800 0.429
35             1      1      3     13  0.333 0.833 0.278 0.667 0.600
36             1      1      1      5  1.000 1.000 1.000 0.000 1.000
37             1      1      4     10  0.250 0.667 0.167 0.750 0.500
38             1      1      3      8  0.333 0.714 0.238 0.667 0.600
39             1      1      1      4  1.000 1.000 1.000 0.000 1.000
40             1      1      2      7  0.500 0.833 0.417 0.500 0.750
41             2      2      4      9  0.500 0.714 0.357 0.500 0.600
42             1      1      2      4  0.500 0.667 0.333 0.500 0.750
43             2      2      3     13  0.667 0.909 0.606 0.333 0.750
44             1      1      1      9  1.000 1.000 1.000 0.000 1.000
45             1      1      1      9  1.000 1.000 1.000 0.000 1.000
46             1      1      1     12  1.000 1.000 1.000 0.000 1.000
47             1      1      1      1  1.000   0/0   0/0 0.000 1.000
48             1      1      1     17  1.000 1.000 1.000 0.000 1.000
49             2      2      5     21  0.400 0.842 0.337 0.600 0.500
50             1      1      3     14  0.333 0.846 0.282 0.667 0.600
51             1      1      1      2  1.000 1.000 1.000 0.000 1.000
52             1      1      2      3  0.500 0.500 0.250 0.500 0.750
53             1      1      1      2  1.000 1.000 1.000 0.000 1.000
54             1      1      1      2  1.000 1.000 1.000 0.000 1.000
55             1      1      1      2  1.000 1.000 1.000 0.000 1.000
56             2      2      7     12  0.286 0.500 0.143 0.714 0.375
57             1      1      6      9  0.167 0.375 0.063 0.833 0.375
58             1      1      2      4  0.500 0.667 0.333 0.500 0.750
59             1      1      3      6  0.333 0.600 0.200 0.667 0.600

Note: Multistate unordered and/or stepmatrix characters excluded from patristic distance calculations.

Patristic distance matrix

   Below diagonal: Adjusted character distances
   Above diagonal: Patristic distances

                          1   2   3   4   5   6   7   8   9  10  11  12  13  14  15  16  17  18  19  20  21  22
   1 Ateleaspis           -  17  18  23  16   7  18   4  17  16  18  11   3  23  10  18  15  24  28  11  12  24
   2 Anjiaspis           13   -  21  26  19  18  21  15  20  19  21  14  14  26  13  21  18  27  31  12  15  27
   3 Antiquisagittaspis  18  17   -  11  14  19  16  16  15  14   6  13  15  11  12  16  13  12  16  15  10  12
   4 Asiaspis            17  14   9   -  19  24  21  21  20  19  11  18  20   4  17  21  18   5   9  20  15   5
   5 Bannhuanaspis       12  13  10  11   -  17   2  14   1   4  14  11  13  19  10   2   3  20  24  13   6  20
   6 Changxingaspis       7  12  17  18   9   -  19   5  18  17  19  12   4  24  11  19  16  25  29  12  13  25
   7 Damaspis            14  15  12  13   2  11   -  16   1   6  16  13  15  21  12   0   5  22  26  15   8  22
   8 Dayongaspis          4   9  16  15  10   3  12   -  15  14  16   9   1  21   8  16  13  22  26   9  10  22
   9 Dongfangaspis       13  14  11  12   1  10   1  11   -   5  15  12  14  20  11   1   4  21  25  14   7  21
  10 Duyunolepis         16  15  10   9   4  13   6  14   5   -  14  11  13  19  10   6   1  20  24  13   6  20
  11 Gantarostraspis     18  15   6   7  10  17  12  16  11  10   -  13  15  11  12  16  13  12  16  15  10  12
  12 Geraspis            11  12  11   8   9  12  11   9  10   7  11   -   8  18   1  13  10  19  23   8   7  19
  13 Hanyangaspis         3  10  15  14   9   4  11   1  10  13  15   8   -  20   7  15  12  21  25   8   9  21
  14 Hunanaspis          17  18  11   4  13  18  15  15  14   9  11   6  14   -  17  21  18   3   7  20  15   5
  15 Kwangnanaspis       10  11  12   9  10  11  12   8  11   8  12   1   7   7   -  12   9  18  22   7   6  18
  16 Laxaspis            14  15  12  13   2  11   0  12   1   6  12  11  11  15  12   -   5  22  26  15   8  22
  17 Lopadaspis          15  14   9  10   3  12   5  13   4   1   9   6  12  10   7   5   -  19  23  12   5  19
  18 Lungmenshanaspis    18  17  12   5  14  19  16  16  15  10  12   9  15   3   8  16  11   -   6  21  16   6
  19 Macrothyraspis      24  23  14   9  18  25  20  22  19  14  16  13  21   7  14  20  15   6   -  25  20  10
  20 Meishanaspis         9   4  15  12  11   8  13   5  12  13  13   8   6  14   7  13  12  15  21   -   9  21
  21 Microhoplonaspis    12  11  10   9   6  11   8  10   7   6  10   7   9  11   6   8   5   8  14   9   -  16
  22 Nanpanaspis         20  19   8   5  12  19  14  18  13   8  12   9  17   5  10  14   9   6   8  17  10   -
  23 Pentathyraspis      15  14  11   8   9  14  11  13  10   7  11  10  12  10   9  11   8   7  13  12   3   9
  24 Polybranchiaspis    12  13  12  11   2  11   2  10   1   6  12   9   9  13  10   2   5  14  18  11   6  12
  25 Qingmenaspis        21  20  13   6  15  22  17  19  16  11  13  10  18   6  11  17  12   5   3  18  11   7
  26 Sanchaspis          19  18   1  10   9  18  11  17  10   9   7  12  16  12  13  11   8  13  15  16  11   9
  27 Sanqiaspis          16  15   8   5  10  17  12  14  11   8   6   5  13   5   6  12   7   6  10  13   8   6
  28 Shuyu                9   6  13  10   9  10  11   7  10  11  11   6   6  12   5  11  10  13  19   2   7  15
  29 R.xikengensis       15   6  19  14  15  16  17  13  16  17  17  10  12  16   9  17  16  17  23   8  13  19
  30 Sinogaleaspis       13   6  15  12  11  14  13  11  12  13  13   8  10  14   9  13  12  17  21   6  11  17
  31 Sinoszechuanaspis   25  24  15  10  19  26  21  23  20  15  17  14  22   8  15  21  16   7   1  22  15   9
  32 Wenshanaspis        12  13   8  11   6  11   8  10   7   8   8   9   9  13   8   8   7  12  18  11   6  14
  33 Wumengshanaspis     19  16   7   6  11  18  13  17  12  11   1  12  16  10  13  13  10  11  15  14  11  11
  34 Yunnanogaleaspis    15  10  15  12  13  16  15  13  14  13  15   6  12  12   7  15  12  15  19  10  11  15
  35 Zhaotongaspis       16  13   6  11  10  15  12  14  11  10   8  11  13  15  10  12   9  14  18  11   8  12
  36 Stephaspis          18  17  10   7  12  17  14  14  13  10  12  11  15   7  12  14  11   6   8  15  10   6
  37 Platyventaspis      16  13  10   9  10  13  12  12  11   8  10   9  13   9   8  12   7   8  14  11   6   8
  38 Nanningaspis        15  14   9   8   9  14  11  13  10   7   9   8  12   8   7  11   6   7  13  12   5   7
  39 Gumuaspis           13  12   7   6   7  12   9  11   8   7   7   8  10   8   7   9   6   7  13  10   3   7
  40 Nochelaspis         16  11  16  13  14  17  16  14  15  14  16   7  13  13   8  16  13  16  20  11  12  16
  41 Tridensaspis        19  14  15  10  17  20  19  17  18  17  15  10  16  10  11  19  16  13  17  14  15  13
  42 Pterogonaspis       18  13  14   9  16  19  18  16  17  16  14   9  15   9  10  18  15  12  16  13  14  12
  43 Eugaleaspis         18  11  18  15  16  19  18  16  17  14  18   7  15  13   8  18  13  16  20  13  14  16
  44 Dunyu               18  11  18  15  16  19  18  16  17  14  18   7  15  13   8  18  13  16  20  13  14  16
  45 R.shipanensis       14   5  18  15  14  15  16  12  15  16  16  11  11  17  10  16  15  18  24   7  12  20

Patristic distance matrix (continued)

   Below diagonal: Adjusted character distances
   Above diagonal: Patristic distances

                         23  24  25  26  27  28  29  30  31  32  33  34  35  36  37  38  39  40  41  42  43  44
   1 Ateleaspis          15  18  27  19  20   9  15  13  29  14  19  15  16  26  16  15  13  16  19  20  18  18
   2 Anjiaspis           18  21  30  22  23  10   6   6  32  17  22  10  19  29  19  18  16  11  14  15  13  13
   3 Antiquisagittaspis  13  16  15   1   8  13  19  17  17   8   7  19  10  14  14  13  11  20  23  24  22  22
   4 Asiaspis            18  21   8  12   5  18  24  22  10  13  12  24  15   7  19  18  16  25  28  29  27  27
   5 Bannhuanaspis        9   2  23  15  16  11  17  15  25  10  15  17  12  22  10   9   7  18  21  22  20  20
   6 Changxingaspis      16  19  28  20  21  10  16  14  30  15  20  16  17  27  17  16  14  17  20  21  19  19
   7 Damaspis            11   2  25  17  18  13  19  17  27  12  17  19  14  24  12  11   9  20  23  24  22  22
   8 Dayongaspis         13  16  25  17  18   7  13  11  27  12  17  13  14  24  14  13  11  14  17  18  16  16
   9 Dongfangaspis       10   1  24  16  17  12  18  16  26  11  16  18  13  23  11  10   8  19  22  23  21  21
  10 Duyunolepis          9   6  23  15  16  11  17  15  25  10  15  17  12  22  10   9   7  18  21  22  20  20
  11 Gantarostraspis     13  16  15   7   8  13  19  17  17   8   1  19  10  14  14  13  11  20  23  24  22  22
  12 Geraspis            10  13  22  14  15   6  12  10  24   9  14  12  11  21  11  10   8  13  16  17  15  15
  13 Hanyangaspis        12  15  24  16  17   6  12  10  26  11  16  12  13  23  13  12  10  13  16  17  15  15
  14 Hunanaspis          18  21   6  12   5  18  24  22   8  13  12  24  15   7  19  18  16  25  28  29  27  27
  15 Kwangnanaspis        9  12  21  13  14   5  11   9  23   8  13  11  10  20  10   9   7  12  15  16  14  14
  16 Laxaspis            11   2  25  17  18  13  19  17  27  12  17  19  14  24  12  11   9  20  23  24  22  22
  17 Lopadaspis           8   5  22  14  15  10  16  14  24   9  14  16  11  21   9   8   6  17  20  21  19  19
  18 Lungmenshanaspis    19  22   5  13   6  19  25  23   7  14  13  25  16   8  20  19  17  26  29  30  28  28
  19 Macrothyraspis      23  26   3  17  10  23  29  27   1  18  17  29  20  12  24  23  21  30  33  34  32  32
  20 Meishanaspis        12  15  24  16  17   2  10   8  26  11  16  10  13  23  13  12  10  11  14  15  13  13
  21 Microhoplonaspis     3   8  19  11  12   7  13  11  21   6  11  13   8  18   6   5   3  14  17  18  16  16
  22 Nanpanaspis         19  22   9  13   6  19  25  23  11  14  13  25  16   6  20  19  17  26  29  30  28  28
  23 Pentathyraspis       -  11  22  14  15  10  16  14  24   9  14  16  11  21   9   8   6  17  20  21  19  19
  24 Polybranchiaspis     9   -  25  17  18  13  19  17  27  12  17  19  14  24  12  11   9  20  23  24  22  22
  25 Qingmenaspis        10  15   -  16   9  22  28  26   4  17  16  28  19  11  23  22  20  29  32  33  31  31
  26 Sanchaspis          12  11  14   -   9  14  20  18  18   9   8  20  11  15  15  14  12  21  24  25  23  23
  27 Sanqiaspis           9  10   7   9   -  15  21  19  11  10   9  21  12   8  16  15  13  22  25  26  24  24
  28 Shuyu               10   9  16  14  11   -   8   6  24   9  14   8  11  21  11  10   8   9  12  13  11  11
  29 R.xikengensis       14  15  20  20  15   6   -   4  30  15  20   8  17  27  17  16  14   9  12  13  11  11
  30 Sinogaleaspis       12  11  18  16  13   4   4   -  28  13  18   6  15  25  15  14  12   7  10  11   9   9
  31 Sinoszechuanaspis   14  19   4  16  11  20  24  22   -  19  18  30  21  13  25  24  22  31  34  35  33  33
  32 Wenshanaspis         9   8  15   9  10   9  15  13  17   -   9  15   4  16  10   9   7  16  19  20  18  18
  33 Wumengshanaspis     12  13  12   8   7  12  18  14  16   9   -  20  11  15  15  14  12  21  24  25  23  23
  34 Yunnanogaleaspis    12  13  16  16  11   8   6   4  20  13  16   -  17  27  17  16  14   1   4   5   3   3
  35 Zhaotongaspis       11  12  17   7  12   9  15  13  17   4   9  15   -  18  12  11   9  18  21  22  20  20
  36 Stephaspis           9  12   7  11   8  15  21  17   9  12  11  17  14   -  22  21  19  28  31  32  30  30
  37 Platyventaspis       7  10  11  11   6  11  17  15  15  10  11  15  12   8   -   1   3  18  21  22  20  20
  38 Nanningaspis         6   9  10  10   5  10  16  14  14   9  10  14  11   9   1   -   2  17  20  21  19  19
  39 Gumuaspis            4   7  10   8   5   8  14  12  14   7   8  12   9   9   3   2   -  15  18  19  17  17
  40 Nochelaspis         13  14  17  17  12   9   7   5  21  14  17   1  16  18  16  15  13   -   3   4   2   2
  41 Tridensaspis        14  17  14  16  11  12  10   8  18  17  14   4  19  15  15  14  12   3   -   1   5   5
  42 Pterogonaspis       13  16  13  15  10  11   9   7  17  16  13   3  18  14  14  13  11   4   1   -   6   6
  43 Eugaleaspis         15  16  17  19  12  11   7   7  21  16  19   3  18  18  16  15  15   2   5   6   -   0
  44 Dunyu               15  16  17  19  12  11   7   7  21  16  19   3  18  18  16  15  15   2   5   6   0   -
  45 R.shipanensis       13  14  21  19  16   5   1   3  25  14  17   7  14  20  16  15  13   8  11  10   8   8

Patristic distance matrix (continued)

   Below diagonal: Adjusted character distances
   Above diagonal: Patristic distances

                         45
   1 Ateleaspis          14
   2 Anjiaspis            5
   3 Antiquisagittaspis  18
   4 Asiaspis            23
   5 Bannhuanaspis       16
   6 Changxingaspis      15
   7 Damaspis            18
   8 Dayongaspis         12
   9 Dongfangaspis       17
  10 Duyunolepis         16
  11 Gantarostraspis     18
  12 Geraspis            11
  13 Hanyangaspis        11
  14 Hunanaspis          23
  15 Kwangnanaspis       10
  16 Laxaspis            18
  17 Lopadaspis          15
  18 Lungmenshanaspis    24
  19 Macrothyraspis      28
  20 Meishanaspis         9
  21 Microhoplonaspis    12
  22 Nanpanaspis         24
  23 Pentathyraspis      15
  24 Polybranchiaspis    18
  25 Qingmenaspis        27
  26 Sanchaspis          19
  27 Sanqiaspis          20
  28 Shuyu                7
  29 R.xikengensis        1
  30 Sinogaleaspis        3
  31 Sinoszechuanaspis   29
  32 Wenshanaspis        14
  33 Wumengshanaspis     19
  34 Yunnanogaleaspis     7
  35 Zhaotongaspis       16
  36 Stephaspis          26
  37 Platyventaspis      16
  38 Nanningaspis        15
  39 Gumuaspis           13
  40 Nochelaspis          8
  41 Tridensaspis        11
  42 Pterogonaspis       12
  43 Eugaleaspis         10
  44 Dunyu               10
  45 R.shipanensis        -

Pairwise homoplasy matrix

                          1   2   3   4   5   6   7   8   9  10  11  12  13  14  15  16  17  18  19  20  21  22
   1 Ateleaspis           -
   2 Anjiaspis            4   -
   3 Antiquisagittaspis   0   4   -
   4 Asiaspis             6  12   2   -
   5 Bannhuanaspis        4   6   4   8   -
   6 Changxingaspis       0   6   2   6   8   -
   7 Damaspis             4   6   4   8   0   8   -
   8 Dayongaspis          0   6   0   6   4   2   4   -
   9 Dongfangaspis        4   6   4   8   0   8   0   4   -
  10 Duyunolepis          0   4   4  10   0   4   0   0   0   -
  11 Gantarostraspis      0   6   0   4   4   2   4   0   4   4   -
  12 Geraspis             0   2   2  10   2   0   2   0   2   4   2   -
  13 Hanyangaspis         0   4   0   6   4   0   4   0   4   0   0   0   -
  14 Hunanaspis           6   8   0   0   6   6   6   6   6  10   0  12   6   -
  15 Kwangnanaspis        0   2   0   8   0   0   0   0   0   2   0   0   0  10   -
  16 Laxaspis             4   6   4   8   0   8   0   4   0   0   4   2   4   6   0   -
  17 Lopadaspis           0   4   4   8   0   4   0   0   0   0   4   4   0   8   2   0   -
  18 Lungmenshanaspis     6  10   0   0   6   6   6   6   6  10   0  10   6   0  10   6   8   -
  19 Macrothyraspis       4   8   2   0   6   4   6   4   6  10   0  10   4   0   8   6   8   0   -
  20 Meishanaspis         2   8   0   8   2   4   2   4   2   0   2   0   2   6   0   2   0   6   4   -
  21 Microhoplonaspis     0   4   0   6   0   2   0   0   0   0   0   0   0   4   0   0   0   8   6   0   -
  22 Nanpanaspis          4   8   4   0   8   6   8   4   8  12   0  10   4   0   8   8  10   0   2   4   6   -
  23 Pentathyraspis       0   4   2  10   0   2   0   0   0   2   2   0   0   8   0   0   0  12  10   0   0  10
  24 Polybranchiaspis     6   8   4  10   0   8   0   6   0   0   4   4   6   8   2   0   0   8   8   4   2  10
  25 Qingmenaspis         6  10   2   2   8   6   8   6   8  12   2  12   6   0  10   8  10   0   0   6   8   2
  26 Sanchaspis           0   4   0   2   6   2   6   0   6   6   0   2   0   0   0   6   6   0   2   0   0   4
  27 Sanqiaspis           4   8   0   0   6   4   6   4   6   8   2  10   4   0   8   6   8   0   0   4   4   0
  28 Shuyu                0   4   0   8   2   0   2   0   2   0   2   0   0   6   0   2   0   6   4   0   0   4
  29 R.xikengensis        0   0   0  10   2   0   2   0   2   0   2   2   0   8   2   2   0   8   6   2   0   6
  30 Sinogaleaspis        0   0   2  10   4   0   4   0   4   2   4   2   0   8   0   4   2   6   6   2   0   6
  31 Sinoszechuanaspis    4   8   2   0   6   4   6   4   6  10   0  10   4   0   8   6   8   0   0   4   6   2
  32 Wenshanaspis         2   4   0   2   4   4   4   2   4   2   0   0   2   0   0   4   2   2   0   0   0   0
  33 Wumengshanaspis      0   6   0   6   4   2   4   0   4   4   0   2   0   2   0   4   4   2   2   2   0   2
  34 Yunnanogaleaspis     0   0   4  12   4   0   4   0   4   4   4   6   0  12   4   4   4  10  10   0   2  10
  35 Zhaotongaspis        0   6   4   4   2   2   2   0   2   2   2   0   0   0   0   2   2   2   2   2   0   4
  36 Stephaspis           8  12   4   0  10  10  10  10  10  12   2  10   8   0   8  10  10   2   4   8   8   0
  37 Platyventaspis       0   6   4  10   0   4   0   2   0   2   4   2   0  10   2   0   2  12  10   2   0  12
  38 Nanningaspis         0   4   4  10   0   2   0   0   0   2   4   2   0  10   2   0   2  12  10   0   0  12
  39 Gumuaspis            0   4   4  10   0   2   0   0   0   0   4   0   0   8   0   0   0  10   8   0   0  10
  40 Nochelaspis          0   0   4  12   4   0   4   0   4   4   4   6   0  12   4   4   4  10  10   0   2  10
  41 Tridensaspis         0   0   8  18   4   0   4   0   4   4   8   6   0  18   4   4   4  16  16   0   2  16
  42 Pterogonaspis        2   2  10  20   6   2   6   2   6   6  10   8   2  20   6   6   6  18  18   2   4  18
  43 Eugaleaspis          0   2   4  12   4   0   4   0   4   6   4   8   0  14   6   4   6  12  12   0   2  12
  44 Dunyu                0   2   4  12   4   0   4   0   4   6   4   8   0  14   6   4   6  12  12   0   2  12
  45 R.shipanensis        0   0   0   8   2   0   2   0   2   0   2   0   0   6   0   2   0   6   4   2   0   4

Pairwise homoplasy matrix (continued)

                         23  24  25  26  27  28  29  30  31  32  33  34  35  36  37  38  39  40  41  42  43  44
  23 Pentathyraspis       -
  24 Polybranchiaspis     2   -
  25 Qingmenaspis        12  10   -
  26 Sanchaspis           2   6   2   -
  27 Sanqiaspis           6   8   2   0   -
  28 Shuyu                0   4   6   0   4   -
  29 R.xikengensis        2   4   8   0   6   2   -
  30 Sinogaleaspis        2   6   8   2   6   2   0   -
  31 Sinoszechuanaspis   10   8   0   2   0   4   6   6   -
  32 Wenshanaspis         0   4   2   0   0   0   0   0   2   -
  33 Wumengshanaspis      2   4   4   0   2   2   2   4   2   0   -
  34 Yunnanogaleaspis     4   6  12   4  10   0   2   2  10   2   4   -
  35 Zhaotongaspis        0   2   2   4   0   2   2   2   4   0   2   2   -
  36 Stephaspis          12  12   4   4   0   6   6   8   4   4   4  10   4   -
  37 Platyventaspis       2   2  12   4  10   0   0   0  10   0   4   2   0  14   -
  38 Nanningaspis         2   2  12   4  10   0   0   0  10   0   4   2   0  12   0   -
  39 Gumuaspis            2   2  10   4   8   0   0   0   8   0   4   2   0  10   0   0   -
  40 Nochelaspis          4   6  12   4  10   0   2   2  10   2   4   0   2  10   2   2   2   -
  41 Tridensaspis         6   6  18   8  14   0   2   2  16   2  10   0   2  16   6   6   6   0   -
  42 Pterogonaspis        8   8  20  10  16   2   4   4  18   4  12   2   4  18   8   8   8   0   0   -
  43 Eugaleaspis          4   6  14   4  12   0   4   2  12   2   4   0   2  12   4   4   2   0   0   0   -
  44 Dunyu                4   6  14   4  12   0   4   2  12   2   4   0   2  12   4   4   2   0   0   0   0   -
  45 R.shipanensis        2   4   6   0   4   2   0   0   4   0   2   0   2   6   0   0   0   0   0   2   2   2

Pairwise homoplasy matrix (continued)

                         45
  45 R.shipanensis        -

paup> Log append;

P A U P *
Version 4.0a (build 166) for 32-bit Microsoft Windows (built on Sep  1 2019 at 18:49:48)
Sat Nov 09 09:40:52 2019
